# Supplementary material for: Lupins and Health Outcomes: A Systematic Literature Review
Source: Nutrients. 2022 Jan 13;14(2):327. doi: 10.3390/nu14020327 (PMC8777979; doi:10.3390/nu14020327)
Supplement: Supplementary file 1 [file nutrients-14-00327-s001.zip]

Archive with 1 entries (1 files):
- nutrients-1536365-sup.pdf
